# Supplementary material for: Study on the effectiveness of a community hypertension management model based on home smart blood pressure monitoring using IoT technology
Source: Front Public Health. 2024 Aug 2;12:1428310. doi: 10.3389/fpubh.2024.1428310 (PMC11327123; doi:10.3389/fpubh.2024.1428310)
Supplement: Supplementary file 1 [file Table_1.XLSX]

## Sheet: Data
ID	time	Group	Gender	Age	Marital Status	Education level	Economic Status	Family history	Frequency of Blood	It is acceptable to forego antihypertensive medication when feeling well or when blood pressure meets the target levels.	It is inevitable that doses of antihypertensive medication may be missed occasionally; this is not of significant concern.	I believe that consuming a diet higher in salt has no effect on blood pressure.	I believe that it is unnecessary to regulate blood pressure through routine exercise	I believe it is not necessary to quit smoking or drinking to control blood pressure	I do not know how to regulate my emotions.	Attitudes and Beliefs	Systolic Blood Pressure	Diastolic Blood Pressure
101001	1	0	1	0	1	0	1	1	5	5	4	2	4	2	4	21	165	96
101001	0	0	1	0	1	0	1	1	1	5	5	5	5	5	5	30	143	91
101003	1	1	1	0	1	0	1	1	7	2	4	4	2	2	4	18	162	94
101003	0	1	1	0	1	0	1	1	4	3	2	2	2	3	3	15	159	99
101004	1	1	0	0	1	0	1	1	7	2	4	4	2	4	4	20	143	91
101004	0	1	0	0	1	0	1	1	7	2	2	3	2	3	3	15	152	80
101006	1	1	1	0	1	0	0	0	6	2	4	5	5	5	4	25	129	76
101006	0	1	1	0	1	0	0	0	6	4	4	4	1	4	1	18	138	75
101007	1	0	1	0	1	0	1	0	5	5	5	2	3	2	2	19	194	102
101007	0	0	1	0	1	0	1	0	6	4	4	5	1	2	3	19	157	65
101008	1	0	0	0	1	0	1	0	5	4	1	2	3	2	2	14	166	93
101008	0	0	0	0	1	0	1	0	6	2	2	3	3	3	2	15	170	93
101009	1	0	1	0	1	0	1	1	6	2	2	3	3	3	3	16	171	98
101009	0	0	1	0	1	0	1	1	7	5	5	5	5	5	5	30	141	82
101010	1	0	0	1	1	0	1	1	6	5	4	4	4	4	4	25	140	70
101010	0	0	0	1	1	0	1	1	6	5	5	5	5	5	5	30	133	80
101011	1	0	1	0	1	0	1	1	5	5	5	4	5	4	4	27	153	85
101011	0	0	1	0	1	0	1	1	4	2	5	5	5	5	5	27	142	87
101012	1	0	0	0	1	0	1	1	5	2	2	4	4	4	4	20	174	103
101012	0	0	0	0	1	0	1	1	4	2	5	5	5	5	5	27	161	109
101013	1	1	1	0	1	1	1	1	5	2	5	4	4	5	3	23	167	86
101013	0	1	1	0	1	1	1	1	6	5	2	4	2	2	3	18	159	97
101014	1	1	0	0	1	0	1	1	6	2	5	4	4	5	3	23	144	96
101014	0	1	0	0	1	0	1	1	3	4	5	4	1	1	1	16	152	88
101015	1	0	1	0	1	0	1	0	7	4	4	2	2	4	4	20	199	89
101015	0	0	1	0	1	0	1	0	7	4	4	4	4	4	2	22	170	78
101016	1	0	0	0	1	0	1	0	6	2	2	2	4	4	2	16	157	78
101016	0	0	0	0	1	0	1	0	6	2	4	4	5	5	4	24	132	73
101017	1	0	1	0	1	0	1	0	6	4	4	4	4	4	5	25	151	95
101017	0	0	1	0	1	0	1	0	7	5	4	4	3	5	4	25	153	91
101018	1	0	1	0	1	1	1	0	5	2	2	3	4	4	4	19	146	98
101018	0	0	1	0	1	1	1	0	3	1	3	4	4	4	5	21	145	94
101019	1	1	0	0	0	0	1	1	7	2	2	4	4	4	4	20	140	88
101019	0	1	0	0	0	0	1	1	7	3	3	4	4	3	4	21	159	89
101020	1	1	1	0	0	0	1	0	6	4	4	5	5	2	2	22	167	93
101020	0	1	1	0	0	0	1	0	6	5	5	3	2	1	1	17	130	74
101021	1	0	1	0	1	0	1	0	6	4	5	4	3	3	4	23	140	82
101021	0	0	1	0	1	0	1	0	7	5	5	5	5	5	5	30	143	78
101022	1	0	1	0	1	0	1	1	7	4	4	4	4	4	4	24	110	70
101022	0	0	1	0	1	0	1	1	4	5	5	5	5	5	1	26	103	69
101023	1	1	0	0	0	0	0	1	7	4	4	4	4	4	4	24	144	80
101023	0	1	0	0	0	0	0	1	6	4	4	4	4	4	4	24	153	92
101024	1	0	1	0	0	0	1	1	6	4	4	4	4	4	1	21	140	76
101024	0	0	1	0	0	0	1	1	6	5	5	4	1	1	1	17	164	85
101025	1	0	0	0	1	0	1	0	5	4	4	4	2	4	4	22	133	77
101025	0	0	0	0	1	0	1	0	5	5	5	2	4	4	2	22	124	74
101026	1	1	0	0	0	0	1	0	5	5	5	4	4	5	4	27	129	74
101026	0	1	0	0	0	0	1	0	4	5	5	3	3	3	5	24	119	75
101027	1	0	0	0	1	0	1	0	5	5	5	2	3	3	5	23	149	81
101027	0	0	0	0	1	0	1	0	7	4	4	1	1	4	3	17	135	84
101028	1	1	1	0	1	0	1	1	6	4	2	4	4	4	4	22	149	102
101028	0	1	1	0	1	0	1	1	7	4	5	1	2	4	2	18	159	96
101029	1	0	1	0	0	0	1	0	5	5	5	3	5	5	4	27	173	98
101029	0	0	1	0	0	0	1	0	5	5	5	1	4	3	1	19	164	106
101030	1	1	0	0	1	0	1	1	6	3	4	4	4	5	4	24	140	90
101030	0	1	0	0	1	0	1	1	5	4	4	4	2	2	4	20	150	101
101032	1	0	0	0	1	0	0	1	4	5	5	5	5	4	4	28	160	80
101032	0	0	0	0	1	0	0	1	5	1	2	2	4	4	3	16	149	93
101033	1	1	0	0	1	0	1	0	6	1	3	5	4	5	5	23	147	86
101033	0	1	0	0	1	0	1	0	6	2	2	4	4	4	4	20	123	75
101034	1	0	0	0	1	0	1	0	3	4	3	4	4	4	3	22	160	87
101034	0	0	0	0	1	0	1	0	6	4	4	5	5	5	3	26	137	81
101035	1	0	0	1	1	0	1	0	5	4	4	4	3	4	4	23	146	98
101035	0	0	0	1	1	0	1	0	4	5	5	3	3	3	5	24	110	75
101036	1	1	0	1	1	0	1	0	6	4	2	4	4	4	4	22	130	86
101036	0	1	0	1	1	0	1	0	7	5	5	5	5	5	4	29	152	86
101037	1	1	0	1	1	0	1	1	6	4	4	4	4	4	4	24	176	97
101037	0	1	0	1	1	0	1	1	4	5	1	4	4	4	5	23	172	97
101040	1	1	0	1	1	1	1	1	6	2	1	4	4	4	2	17	149	93
101040	0	1	0	1	1	1	1	1	6	5	5	5	5	4	5	29	137	90
101041	1	0	1	1	1	0	1	0	5	5	5	4	4	4	4	26	140	72
101041	0	0	1	1	1	0	1	0	6	4	5	3	2	3	4	21	136	68
101042	1	0	0	1	1	0	1	1	7	4	4	4	4	4	4	24	150	101
101042	0	0	0	1	1	0	1	1	6	5	5	5	5	4	5	29	123	83
101043	1	1	0	1	1	0	1	0	7	2	2	4	4	4	5	21	151	86
101043	0	1	0	1	1	0	1	0	2	2	2	4	4	4	5	21	193	91
101046	1	1	1	1	0	0	0	1	6	4	4	4	4	4	5	25	117	87
101046	0	1	1	1	0	0	0	1	6	5	5	4	4	1	4	23	145	96
101047	1	1	1	1	1	1	0	0	6	5	4	5	5	5	5	29	138	82
101047	0	1	1	1	1	1	0	0	6	5	5	5	4	5	5	29	132	89
101048	1	0	0	1	1	0	1	1	6	5	5	4	4	4	4	26	149	98
101048	0	0	0	1	1	0	1	1	6	5	5	4	4	4	1	23	135	82
101049	1	1	1	1	1	0	0	1	5	4	2	4	4	4	4	22	171	112
101049	0	1	1	1	1	0	0	1	6	4	2	2	4	4	4	20	179	107
101051	1	0	0	0	0	0	1	0	5	4	4	4	4	4	4	24	130	91
101051	0	0	0	0	0	0	1	0	4	5	4	4	4	3	1	21	124	91
102053	1	1	1	0	1	1	0	1	6	4	4	3	4	4	4	23	126	78
102053	0	1	1	0	1	1	0	1	6	4	4	4	2	2	4	20	165	98
102054	1	1	1	0	1	0	1	0	6	4	4	4	2	4	4	22	157	90
102054	0	1	1	0	1	0	1	0	6	5	4	4	4	4	3	24	163	92
102055	1	1	1	0	1	0	1	0	6	5	5	4	4	5	4	27	165	79
102055	0	1	1	0	1	0	1	0	4	4	4	5	2	2	4	21	192	83
102056	1	1	0	1	1	0	1	0	6	5	4	5	5	5	4	28	141	86
102056	0	1	0	1	1	0	1	0	4	4	2	2	4	4	4	20	170	87
102057	1	0	1	0	1	0	1	0	2	2	2	2	2	2	2	12	159	92
102057	0	0	1	0	1	0	1	0	5	1	1	1	4	4	2	13	152	84
102058	1	0	0	0	0	0	1	1	2	5	5	5	5	5	3	28	201	97
102058	0	0	0	0	0	0	1	1	2	5	2	3	3	3	2	18	168	98
102059	1	1	0	0	0	0	1	0	7	5	4	5	4	5	5	28	160	76
102059	0	1	0	0	0	0	1	0	5	4	4	4	4	4	2	22	145	82
102060	1	0	0	0	1	0	1	0	6	5	4	4	5	4	5	27	172	92
102060	0	0	0	0	1	0	1	0	6	2	2	4	4	4	4	20	185	77
102061	1	1	1	1	1	0	1	0	6	4	2	4	4	4	2	20	125	75
102061	0	1	1	1	1	0	1	0	3	4	2	2	2	5	2	17	137	73
102062	1	1	0	1	1	0	1	0	6	4	4	4	4	4	4	24	160	140
102062	0	1	0	1	1	0	1	0	7	4	1	2	2	4	4	17	167	102
102064	1	1	0	0	0	0	1	0	6	4	5	4	4	4	4	25	158	82
102064	0	1	0	0	0	0	1	0	5	5	5	5	3	3	5	26	181	106
102065	1	0	0	1	1	0	1	0	5	4	4	3	4	4	4	23	189	103
102065	0	0	0	1	1	0	1	0	5	5	5	3	3	3	3	22	160	85
102066	1	1	0	0	1	0	1	0	4	5	5	1	1	1	5	18	173	112
102066	0	1	0	0	1	0	1	0	2	4	4	2	4	4	5	23	134	95
102067	1	0	1	1	1	0	1	0	5	1	5	4	4	4	5	23	140	83
102067	0	0	1	1	1	0	1	0	3	5	5	5	2	4	4	25	199	164
102069	1	1	0	0	1	0	1	1	4	4	2	3	3	3	3	18	115	70
102069	0	1	0	0	1	0	1	1	5	5	5	5	5	5	3	28	173	81
102070	1	1	1	0	1	0	1	0	5	5	2	4	4	4	4	23	144	88
102070	0	1	1	0	1	0	1	0	2	2	2	2	2	3	3	14	141	87
102071	1	0	1	1	1	0	1	0	5	4	4	5	3	3	4	23	181	95
102071	0	0	1	1	1	0	1	0	4	2	4	4	4	2	4	20	161	101
102072	1	0	0	0	1	0	1	0	3	2	2	2	2	4	4	16	157	67
102072	0	0	0	0	1	0	1	0	4	2	2	3	3	2	2	14	184	86
102073	1	0	1	0	1	0	1	1	7	4	4	4	4	4	2	22	172	95
102073	0	0	1	0	1	0	1	1	4	3	2	3	2	3	4	17	146	71
102074	1	1	1	0	1	0	1	0	7	4	3	4	4	3	4	22	160	83
102074	0	1	1	0	1	0	1	0	4	5	4	4	3	3	4	23	172	100
102075	1	1	0	0	1	0	1	0	5	5	5	1	5	5	1	22	134	70
102075	0	1	0	0	1	0	1	0	6	3	3	3	3	3	2	17	171	91
102076	1	0	1	0	1	0	1	0	6	4	4	3	3	3	3	20	139	101
102076	0	0	1	0	1	0	1	0	6	4	5	5	4	4	4	26	132	71
102080	1	0	0	0	1	0	1	1	4	2	3	3	5	5	4	22	179	96
102080	0	0	0	0	1	0	1	1	6	5	5	5	5	5	4	29	145	84
102082	1	0	0	0	1	0	1	1	6	4	4	4	4	4	4	24	145	93
102082	0	0	0	0	1	0	1	1	3	4	2	4	4	5	5	24	141	89
102083	1	0	0	0	1	0	1	1	5	4	4	3	3	3	2	19	193	94
102083	0	0	0	0	1	0	1	1	4	4	4	4	4	3	3	22	138	64
102084	1	0	1	0	1	0	1	1	4	5	5	5	5	5	2	27	150	82
102084	0	0	1	0	1	0	1	1	4	5	4	3	2	2	1	17	141	72
102085	1	0	0	0	1	0	1	1	4	5	5	5	5	5	4	29	165	75
102085	0	0	0	0	1	0	1	1	4	4	4	2	5	4	4	23	136	74
102086	1	1	1	0	1	0	1	0	6	5	2	2	2	2	4	17	133	79
102086	0	1	1	0	1	0	1	0	2	5	2	4	3	2	4	20	148	83
102088	1	1	1	0	1	1	0	1	6	5	2	5	4	4	5	25	144	98
102088	0	1	1	0	1	1	0	1	7	2	2	2	2	1	4	13	163	107
102089	1	1	0	0	1	0	1	1	5	4	4	2	4	4	4	22	140	76
102089	0	1	0	0	1	0	1	1	6	4	4	4	4	4	4	24	135	73
102090	1	0	1	1	1	0	1	1	4	1	2	1	4	5	3	16	144	92
102090	0	0	1	1	1	0	1	1	4	1	3	4	5	4	1	18	154	98
102091	1	0	0	0	1	0	1	1	4	1	2	1	4	5	3	16	180	115
102091	0	0	0	0	1	0	1	1	4	2	3	4	5	4	1	19	255	126
102092	1	0	0	0	0	0	1	1	4	5	5	5	5	5	3	28	157	73
102092	0	0	0	0	0	0	1	1	4	5	5	5	5	5	5	30	202	75
102094	1	1	1	0	1	0	1	1	6	2	4	2	4	2	2	16	175	110
102094	0	1	1	0	1	0	1	1	6	5	4	4	4	4	4	25	163	109
102095	1	0	0	0	1	0	1	1	1	3	4	4	4	3	4	22	164	88
102095	0	0	0	0	1	0	1	1	6	5	4	2	3	5	4	23	124	78
102098	1	0	0	1	1	0	1	0	3	2	2	3	4	4	4	19	144	90
102098	0	0	0	1	1	0	1	0	4	2	2	2	2	4	4	16	177	111
102099	1	1	1	0	1	1	1	0	7	4	5	4	2	1	4	20	158	75
102099	0	1	1	0	1	1	1	0	4	4	4	3	4	4	3	22	173	89
102100	1	1	0	0	1	0	1	1	6	5	4	4	4	5	4	26	130	75
102100	0	1	0	0	1	0	1	1	4	1	5	4	5	5	2	22	182	95
102101	1	1	0	1	1	0	1	0	6	4	4	5	4	4	4	25	162	97
102101	0	1	0	1	1	0	1	0	5	3	3	5	3	3	3	20	140	84
102103	1	0	0	1	1	0	1	1	1	1	1	2	5	5	5	19	112	77
102103	0	0	0	1	1	0	1	1	2	1	2	3	5	2	4	17	126	80
102104	1	0	0	1	1	0	1	0	5	2	2	4	4	4	3	19	143	101
102104	0	0	0	1	1	0	1	0	1	2	2	4	4	4	4	20	125	92
102105	1	0	0	0	1	0	1	1	2	1	2	2	2	2	4	13	158	95
102105	0	0	0	0	1	0	1	1	4	2	2	4	3	3	4	18	157	90
102106	1	1	0	0	1	0	1	1	7	2	2	3	4	4	4	19	145	80
102106	0	1	0	0	1	0	1	1	4	2	2	2	2	3	1	12	172	83
102107	1	0	1	1	1	0	1	0	2	5	5	5	5	5	5	30	171	107
102107	0	0	1	1	1	0	1	0	3	4	4	4	3	2	4	21	128	91
102108	1	0	0	0	1	0	1	1	4	4	2	2	2	4	4	18	152	88
102108	0	0	0	0	1	0	1	1	3	2	4	4	4	4	4	22	161	79
102109	1	1	1	0	1	1	0	1	5	1	1	4	4	4	1	15	154	90
102109	0	1	1	0	1	1	0	1	2	5	5	2	3	2	4	21	171	97
102110	1	0	1	0	1	0	1	1	6	4	4	4	4	4	4	24	170	86
102110	0	0	1	0	1	0	1	1	6	5	5	5	5	5	5	30	160	75
102111	1	0	0	0	1	0	1	1	6	4	4	4	4	4	3	23	169	87
102111	0	0	0	0	1	0	1	1	4	2	2	5	4	4	4	21	191	94
201002	1	0	0	1	1	0	1	0	6	1	1	5	5	5	5	22	159	96
201002	0	0	0	1	1	0	1	0	3	2	4	2	4	4	2	18	135	91
201003	1	0	0	1	1	1	1	0	6	2	2	4	5	4	4	21	129	90
201003	0	0	0	1	1	1	1	0	6	1	2	2	2	2	4	13	146	75
201004	1	0	1	0	1	0	1	0	5	5	4	2	2	3	5	21	126	74
201004	0	0	1	0	1	0	1	0	6	2	2	4	4	4	4	20	181	87
201005	1	0	0	0	1	1	1	0	3	5	5	4	4	5	2	25	177	97
201005	0	0	0	0	1	1	1	0	3	3	3	5	4	5	1	21	203	111
201006	1	0	0	0	1	0	1	1	6	3	5	3	5	5	5	26	189	96
201006	0	0	0	0	1	0	1	1	5	1	1	2	4	4	4	16	134	69
202007	1	1	0	0	0	0	1	0	6	4	2	4	4	4	4	22	144	88
202007	0	1	0	0	0	0	1	0	6	5	5	4	5	5	4	28	156	82
202008	1	1	1	0	1	0	1	1	6	5	4	1	2	3	4	19	148	83
202008	0	1	1	0	1	0	1	1	5	4	5	3	4	3	4	23	165	91
202009	1	1	0	0	1	0	1	1	5	1	5	4	4	4	4	22	187	83
202009	0	1	0	0	1	0	1	1	5	2	2	3	2	5	4	18	156	92
202010	1	1	0	1	1	0	1	0	6	5	4	4	5	2	5	25	138	86
202010	0	1	0	1	1	0	1	0	4	4	3	4	2	3	3	19	158	80
202012	1	1	0	1	1	1	1	0	6	2	2	4	4	4	4	20	159	84
202012	0	1	0	1	1	1	1	0	6	2	2	4	2	2	4	16	169	108
203013	1	0	1	1	1	1	1	1	5	4	2	4	4	4	5	23	196	109
203013	0	0	1	1	1	1	1	1	6	1	5	5	5	5	5	26	123	83
203014	1	0	0	0	0	0	0	1	4	1	1	4	4	2	4	16	175	95
203014	0	0	0	0	0	0	0	1	6	2	2	4	4	4	4	20	151	90
203015	1	0	0	0	1	0	1	1	3	5	5	4	4	3	4	25	150	65
203015	0	0	0	0	1	0	1	1	6	5	5	5	5	5	5	30	168	86
203016	1	0	1	0	1	0	1	1	3	5	5	4	4	3	4	25	196	109
203016	0	0	1	0	1	0	1	1	6	5	5	5	4	4	5	28	160	87
203017	1	0	1	0	1	0	1	1	6	5	5	5	3	4	4	26	147	90
203017	0	0	1	0	1	0	1	1	6	4	2	2	4	4	2	18	134	77
203018	1	0	0	0	1	0	1	0	6	1	1	3	2	2	2	11	155	112
203018	0	0	0	0	1	0	1	0	5	2	2	2	4	3	3	16	163	105
204020	1	1	1	0	1	0	1	1	6	5	5	4	5	4	4	27	157	77
204020	0	1	1	0	1	0	1	1	4	4	4	3	1	1	2	15	145	68
204022	1	1	0	0	1	0	1	1	5	1	5	5	5	5	4	25	171	88
204022	0	1	0	0	1	0	1	1	5	4	4	4	4	4	4	24	177	81
204023	1	1	1	0	1	0	1	1	6	4	5	3	4	5	4	25	124	76
204023	0	1	1	0	1	0	1	1	6	4	4	2	2	4	4	20	160	87
204024	1	1	0	0	1	0	1	1	6	3	1	5	4	4	4	21	201	110
204024	0	1	0	0	1	0	1	1	6	3	2	4	4	2	4	19	211	119
205026	1	1	1	0	1	1	1	1	7	5	4	4	4	4	5	26	157	87
205026	0	1	1	0	1	1	1	1	6	4	2	4	2	2	2	16	152	70
205027	1	1	0	1	1	0	1	1	6	5	4	5	5	5	5	29	141	83
205027	0	1	0	1	1	0	1	1	5	5	4	5	5	5	5	29	146	92
205029	1	1	0	0	1	0	1	1	2	5	5	4	3	5	4	26	103	58
205029	0	1	0	0	1	0	1	1	6	5	4	4	2	2	5	22	142	69
205030	1	1	1	1	1	1	1	1	7	5	4	4	4	4	5	26	144	78
205030	0	1	1	1	1	1	1	1	7	5	4	5	5	5	2	26	191	110
206031	1	1	0	0	1	0	1	1	5	2	2	3	3	3	4	17	127	68
206031	0	1	0	0	1	0	1	1	7	5	5	4	3	5	5	27	148	78
206032	1	1	1	0	1	1	1	1	7	4	4	4	4	4	4	24	94	90
206032	0	1	1	0	1	1	1	1	6	5	5	4	4	4	3	25	170	110
206035	1	1	0	0	0	0	1	1	7	4	4	4	4	4	4	24	143	74
206035	0	1	0	0	0	0	1	1	5	2	2	3	2	2	4	15	147	79
207038	1	1	1	0	0	0	1	1	5	4	2	5	2	4	4	21	160	82
207038	0	1	1	0	0	0	1	1	4	2	2	4	4	4	3	19	150	120
207042	1	1	0	0	0	0	1	0	6	4	4	4	4	4	2	22	99	95
207042	0	1	0	0	0	0	1	0	5	1	1	3	2	5	4	16	139	99
208044	1	1	0	0	1	0	1	0	6	1	2	5	4	5	4	21	138	89
208044	0	1	0	0	1	0	1	0	6	2	2	2	2	2	4	14	149	85
208045	1	1	1	1	1	0	1	1	4	5	5	4	4	5	5	28	180	105
208045	0	1	1	1	1	0	1	1	7	1	2	4	4	4	4	19	186	119
208047	1	1	1	1	1	0	1	1	6	4	4	4	4	4	4	24	153	105
208047	0	1	1	1	1	0	1	1	6	1	1	5	5	5	1	18	145	105
208048	1	1	0	0	1	0	1	1	7	5	5	5	5	5	3	28	167	99
208048	0	1	0	0	1	0	1	1	6	3	1	3	3	3	5	18	169	93
209050	1	0	1	0	1	0	0	0	4	4	4	5	5	4	2	24	146	77
209050	0	0	1	0	1	0	0	0	5	1	4	4	5	5	2	21	160	85
209051	1	0	0	1	1	0	0	1	6	2	2	2	4	4	4	18	159	89
209051	0	0	0	1	1	0	0	1	2	2	2	2	1	5	5	17	131	81
209053	1	0	1	1	1	0	0	0	4	5	5	4	4	2	4	24	122	85
209053	0	0	1	1	1	0	0	0	5	4	1	2	4	4	5	20	136	86
209054	1	0	0	0	1	0	1	1	6	5	5	4	2	5	4	25	154	90
209054	0	0	0	0	1	0	1	1	6	5	5	5	5	5	4	29	122	73
210055	1	1	0	1	1	0	1	0	7	4	2	4	4	3	4	21	131	78
210055	0	1	0	1	1	0	1	0	4	5	5	4	2	3	1	20	150	79
210056	1	1	1	1	1	0	1	1	4	4	2	4	4	3	4	21	130	88
210056	0	1	1	1	1	0	1	1	5	2	2	4	2	2	4	16	147	86
210057	1	1	1	0	1	0	1	0	7	4	4	4	2	4	4	22	143	88
210057	0	1	1	0	1	0	1	0	7	5	5	5	5	5	4	29	151	88
210058	1	1	0	0	1	0	1	1	7	4	2	4	4	4	4	22	139	82
210058	0	1	0	0	1	0	1	1	5	5	5	4	5	4	4	27	134	71
210059	1	1	0	0	1	0	1	0	6	4	3	3	3	3	4	20	198	105
210059	0	1	0	0	1	0	1	0	6	5	4	4	4	4	4	25	223	110
210060	1	1	0	1	1	0	1	0	6	4	4	4	4	4	4	24	102	72
210060	0	1	0	1	1	0	1	0	4	4	4	3	4	4	4	23	137	71
210061	1	1	1	0	1	0	1	0	6	2	2	4	5	4	5	22	175	91
210061	0	1	1	0	1	0	1	0	6	5	2	4	1	5	5	22	159	73
211062	1	0	1	1	1	0	1	1	7	4	4	4	4	4	4	24	141	96
211062	0	0	1	1	1	0	1	1	7	4	4	4	4	4	4	24	135	95
211063	1	0	0	0	1	1	1	1	6	4	2	4	4	4	4	22	134	89
211063	0	0	0	0	1	1	1	1	4	4	4	5	4	4	1	22	153	93
211064	1	0	1	0	1	1	0	0	6	4	2	4	4	4	4	22	134	86
211064	0	0	1	0	1	1	0	0	7	1	2	4	4	4	5	20	114	71
211065	1	0	1	0	1	0	1	1	6	2	2	4	4	4	5	21	145	91
211065	0	0	1	0	1	0	1	1	6	4	4	2	4	5	4	23	128	78
211066	1	0	1	0	1	0	1	0	7	5	4	4	2	4	4	23	180	99
211066	0	0	1	0	1	0	1	0	7	4	5	1	2	1	2	15	170	86
211068	1	0	1	0	1	0	1	1	7	4	4	3	3	3	3	20	175	96
211068	0	0	1	0	1	0	1	1	6	4	4	4	4	4	2	22	170	89
212069	1	1	1	0	1	1	1	1	7	4	4	4	4	4	4	24	150	85
212069	0	1	1	0	1	1	1	1	6	4	5	2	2	2	2	17	168	96
212070	1	1	0	0	1	0	1	1	6	5	5	4	5	3	4	26	133	71
212070	0	1	0	0	1	0	1	1	6	5	4	4	4	4	4	25	180	90
212072	1	1	0	1	1	0	1	0	6	2	2	4	4	4	4	20	142	100
212072	0	1	0	1	1	0	1	0	6	2	4	4	2	2	2	16	148	94
212073	1	0	0	1	1	0	1	1	6	5	5	3	4	4	5	26	154	96
212073	0	0	0	1	1	0	1	1	6	5	5	5	5	4	2	26	140	97
212074	1	1	0	1	1	0	1	1	5	5	2	4	3	4	3	21	143	87
212074	0	1	0	1	1	0	1	1	5	1	1	1	1	1	1	6	148	93
212075	1	1	1	1	1	0	1	1	6	5	5	4	4	4	4	26	158	88
212075	0	1	1	1	1	0	1	1	6	4	4	4	2	2	4	20	148	89
212076	1	0	1	0	0	1	1	0	2	2	4	4	4	5	5	24	150	88
212076	0	0	1	0	0	1	1	0	6	5	5	3	5	5	5	28	113	81
213077	1	0	0	1	1	0	0	1	6	4	4	4	4	4	3	23	200	110
213077	0	0	0	1	1	0	0	1	6	1	3	4	3	4	4	19	165	105
213078	1	0	1	0	1	0	1	0	5	2	2	4	4	4	2	18	162	92
213078	0	0	1	0	1	0	1	0	5	5	5	5	5	5	4	29	173	81
213079	1	0	0	0	1	0	1	1	5	2	2	4	4	4	2	18	162	86
213079	0	0	0	0	1	0	1	1	5	4	4	5	5	5	4	27	208	104
213080	1	0	0	1	1	0	0	0	6	2	2	4	4	4	4	20	117	76
213080	0	0	0	1	1	0	0	0	6	4	5	5	5	1	5	25	141	82
213081	1	0	1	1	1	1	0	0	6	4	4	4	4	4	4	24	157	110
213081	0	0	1	1	1	1	0	0	6	2	2	5	5	5	4	23	146	108
213082	1	0	1	1	1	0	1	0	6	2	2	4	4	4	4	20	140	90
213082	0	0	1	1	1	0	1	0	6	1	1	5	3	3	4	17	147	89
214084	1	0	1	1	1	0	1	0	5	4	2	2	4	4	2	18	135	90
214084	0	0	1	1	1	0	1	0	7	5	5	5	1	1	2	19	124	82
214085	1	0	0	1	1	0	1	0	5	4	4	4	2	4	4	22	133	93
214085	0	0	0	1	1	0	1	0	7	4	4	5	5	5	4	27	119	82
214086	1	0	0	1	1	1	0	0	6	4	4	4	4	4	4	24	142	96
214086	0	0	0	1	1	1	0	0	7	1	3	5	5	5	5	24	144	97
214087	1	0	0	1	1	0	1	0	6	4	4	4	4	4	4	24	145	90
214087	0	0	0	1	1	0	1	0	7	1	3	5	5	5	5	24	119	87
214088	1	0	0	0	1	0	1	0	5	4	4	4	2	4	4	22	149	90
214088	0	0	0	0	1	0	1	0	6	5	4	5	4	4	2	24	150	85
214089	1	0	0	0	1	0	1	0	7	4	4	4	4	4	4	24	140	90
214089	0	0	0	0	1	0	1	0	6	4	2	5	4	2	4	21	168	94
214090	1	0	0	1	1	0	1	0	5	2	2	2	4	4	4	18	156	87
214090	0	0	0	1	1	0	1	0	6	2	2	4	2	4	4	18	136	83
215091	1	0	1	0	1	0	1	0	6	2	3	3	4	4	4	20	124	89
215091	0	0	1	0	1	0	1	0	6	2	2	4	4	4	5	21	176	113
215092	1	0	0	0	1	0	1	1	6	4	2	4	4	4	4	22	161	83
215092	0	0	0	0	1	0	1	1	2	3	3	5	5	5	5	26	173	94
215093	1	0	1	0	1	1	1	0	6	5	5	4	4	4	4	26	140	85
215093	0	0	1	0	1	1	1	0	6	5	5	5	5	5	4	29	140	90
215094	1	0	0	1	1	0	1	1	7	5	5	2	2	5	2	21	170	105
215094	0	0	0	1	1	0	1	1	6	5	5	5	5	5	4	29	133	89
215095	1	0	1	1	1	0	0	1	6	2	2	3	4	4	5	20	194	110
215095	0	0	1	1	1	0	0	1	6	1	5	5	5	5	5	26	160	101
215096	1	0	1	1	1	0	1	1	4	2	2	2	4	4	4	18	171	101
215096	0	0	1	1	1	0	1	1	5	1	1	1	4	2	4	13	154	108
215097	1	0	1	1	1	1	1	0	6	2	2	4	4	4	4	20	155	110
215097	0	0	1	1	1	1	1	0	6	4	5	5	5	5	4	28	149	96
216099	1	0	0	0	1	0	1	1	4	4	2	3	3	3	4	19	176	98
216099	0	0	0	0	1	0	1	1	6	5	4	4	4	4	4	25	139	71
216100	1	0	0	0	1	0	1	0	7	4	4	2	2	2	2	16	139	78
216100	0	0	0	0	1	0	1	0	4	5	5	5	5	5	4	29	162	70
216101	1	0	1	0	1	1	1	0	6	4	4	4	4	4	4	24	193	103
216101	0	0	1	0	1	1	1	0	6	5	5	5	5	5	4	29	158	86
301001	1	0	0	0	1	0	1	1	5	4	5	5	5	5	5	29	126	78
301001	0	0	0	0	1	0	1	1	4	1	5	5	5	5	2	23	128	76
301002	1	0	1	0	1	0	1	1	3	2	4	4	4	4	5	23	143	79
301002	0	0	1	0	1	0	1	1	4	1	5	5	5	5	5	26	133	65
301004	1	1	1	0	1	0	1	0	5	5	5	5	5	2	4	26	175	96
301004	0	1	1	0	1	0	1	0	6	4	4	4	4	4	4	24	140	84
301005	1	1	0	0	1	0	1	1	4	4	4	4	4	4	5	25	160	74
301005	0	1	0	0	1	0	1	1	5	4	3	4	2	4	5	22	149	75
301007	1	0	1	0	1	1	1	0	6	3	3	4	4	4	4	22	140	92
301007	0	0	1	0	1	1	1	0	5	4	3	2	4	5	1	19	119	83
301011	1	1	1	0	1	0	1	1	6	1	5	3	5	5	2	21	128	75
301011	0	1	1	0	1	0	1	1	4	4	5	2	1	2	4	18	152	100
301012	1	1	0	1	0	0	1	1	3	2	2	3	3	3	4	17	161	72
301012	0	1	0	1	0	0	1	1	5	4	4	4	4	4	4	24	122	78
301015	1	0	0	0	1	1	1	1	7	5	4	5	4	5	2	25	136	84
301015	0	0	0	0	1	1	1	1	4	5	5	4	4	4	3	25	133	82
301016	1	0	0	1	1	0	1	0	6	3	2	4	3	3	3	18	135	81
301016	0	0	0	1	1	0	1	0	7	4	2	5	5	5	5	26	155	87
301017	1	1	0	0	1	0	0	1	6	1	4	3	5	5	4	22	157	90
301017	0	1	0	0	1	0	0	1	6	5	4	5	1	5	3	23	134	84
301019	1	1	0	0	1	0	1	1	7	2	2	4	5	5	3	21	144	70
301019	0	1	0	0	1	0	1	1	4	2	4	5	4	4	5	24	157	83
301020	1	0	1	0	1	1	0	0	7	4	1	1	4	5	4	19	117	65
301020	0	0	1	0	1	1	0	0	4	5	5	2	2	2	4	20	150	90
301021	1	0	0	0	1	0	0	0	7	4	4	4	4	4	2	22	154	72
301021	0	0	0	0	1	0	0	0	6	4	4	3	4	4	2	21	168	83
301022	1	0	0	0	1	1	1	1	7	5	5	5	5	5	5	30	148	82
301022	0	0	0	0	1	1	1	1	7	4	4	4	4	4	4	24	126	87
301023	1	0	0	0	0	0	1	1	6	3	3	3	3	4	4	20	142	79
301023	0	0	0	0	0	0	1	1	4	1	1	5	5	5	0	17	157	88
301024	1	1	1	0	1	1	1	0	6	5	5	5	1	5	2	23	106	71
301024	0	1	1	0	1	1	1	0	5	4	4	4	5	5	5	27	160	82
301026	1	0	0	0	1	1	0	0	6	3	3	3	3	2	4	18	144	96
301026	0	0	0	0	1	1	0	0	7	4	4	4	3	5	3	23	138	84
301028	1	1	0	0	1	1	0	0	7	4	4	4	4	4	2	22	130	65
301028	0	1	0	0	1	1	0	0	7	4	4	4	3	4	2	21	126	60
301029	1	0	1	1	0	1	0	0	6	3	3	1	3	3	3	16	135	88
301029	0	0	1	1	0	1	0	0	7	1	2	2	2	4	5	16	123	73
301030	1	1	0	0	1	0	1	1	6	5	5	3	4	4	4	25	122	73
301030	0	1	0	0	1	0	1	1	2	5	4	3	4	2	2	20	123	74
301034	1	1	0	0	1	0	1	0	6	4	4	4	4	4	3	23	130	72
301034	0	1	0	0	1	0	1	0	6	5	5	4	4	4	4	26	170	68
301036	1	1	1	0	1	1	1	0	6	5	2	2	4	4	5	22	142	73
301036	0	1	1	0	1	1	1	0	7	4	4	5	4	5	4	26	144	86
301039	1	0	0	0	1	0	1	1	2	1	1	1	5	2	5	15	151	98
301039	0	0	0	0	1	0	1	1	5	4	3	4	4	4	4	23	142	98
301040	1	0	1	0	1	0	1	1	5	5	5	5	5	1	5	26	142	69
301040	0	0	1	0	1	0	1	1	6	4	4	4	4	5	4	25	139	80
301041	1	1	0	0	1	0	1	1	6	5	4	4	3	5	4	25	146	73
301041	0	1	0	0	1	0	1	1	6	4	4	2	3	2	4	19	136	68
301042	1	0	0	0	0	1	1	0	1	5	5	4	4	5	4	27	177	78
301042	0	0	0	0	0	1	1	0	3	5	2	4	3	3	1	18	148	87
301043	1	1	0	1	1	1	1	0	5	4	5	4	5	5	3	26	120	80
301043	0	1	0	1	1	1	1	0	5	4	4	4	2	2	1	17	151	97
301044	1	0	0	0	1	0	0	0	6	5	5	5	5	5	5	30	147	99
301044	0	0	0	0	1	0	0	0	6	4	4	4	4	4	4	24	122	86
301045	1	1	1	0	1	0	1	0	6	5	2	1	2	3	2	15	178	98
301045	0	1	1	0	1	0	1	0	4	5	5	4	5	5	4	28	143	95
301047	1	1	0	0	0	0	1	0	7	4	4	4	4	4	4	24	161	85
301047	0	1	0	0	0	0	1	0	6	4	4	3	2	2	5	20	183	95
301049	1	0	1	0	1	0	0	1	7	5	5	5	5	5	1	26	133	83
301049	0	0	1	0	1	0	0	1	7	1	3	4	4	4	4	20	146	92
301050	1	0	0	0	1	0	1	1	5	5	2	5	5	3	4	24	112	70
301050	0	0	0	0	1	0	1	1	4	3	2	2	3	3	4	17	152	97
301053	1	1	0	0	1	0	1	0	7	5	5	4	4	4	4	26	160	83
301053	0	1	0	0	1	0	1	0	7	4	4	4	4	4	4	24	162	84
301054	1	1	1	1	1	0	1	0	6	4	4	4	3	4	4	23	124	75
301054	0	1	1	1	1	0	1	0	4	3	2	5	4	4	4	22	190	130
301056	1	0	0	1	1	0	1	0	6	4	4	4	4	4	3	23	140	85
301056	0	0	0	1	1	0	1	0	7	3	2	4	4	4	2	19	160	101
301057	1	1	0	1	1	1	0	0	6	5	5	5	5	5	4	29	130	80
301057	0	1	0	1	1	1	0	0	6	4	4	4	4	4	4	24	128	101
301060	1	1	1	0	1	1	0	0	7	4	2	3	4	4	4	21	186	93
301060	0	1	1	0	1	1	0	0	4	2	2	3	4	2	4	17	155	98
301061	1	1	0	0	1	0	1	0	6	5	5	5	5	5	5	30	138	90
301061	0	1	0	0	1	0	1	0	7	4	4	4	4	4	2	22	162	96
301062	1	1	1	1	1	0	1	1	7	4	3	4	2	2	3	18	135	86
301062	0	1	1	1	1	0	1	1	6	4	4	4	4	4	2	22	170	110
301064	1	0	0	1	1	1	1	0	6	3	3	1	3	3	3	16	130	85
301064	0	0	0	1	1	1	1	0	7	4	4	4	4	4	4	24	147	92
301066	1	0	1	1	1	0	1	1	6	3	3	2	2	4	4	18	134	82
301066	0	0	1	1	1	0	1	1	7	4	4	4	4	4	4	24	146	90
301067	1	1	0	1	1	1	1	0	7	2	2	4	4	3	4	19	155	82
301067	0	1	0	1	1	1	1	0	4	2	2	3	4	2	4	17	138	90
301068	1	1	1	1	1	1	1	0	6	5	5	5	5	5	4	29	157	92
301068	0	1	1	1	1	1	1	0	6	4	4	4	4	4	4	24	185	140
301071	1	1	0	0	0	0	0	1	5	5	2	1	1	1	5	15	128	65
301071	0	1	0	0	0	0	0	1	4	5	5	5	5	5	4	29	136	89
301072	1	0	1	0	1	0	1	1	5	5	4	4	2	5	2	22	140	85
301072	0	0	1	0	1	0	1	1	6	5	4	4	5	4	4	26	119	60
301075	1	1	1	0	1	1	1	0	7	4	2	2	4	1	4	17	156	100
301075	0	1	1	0	1	1	1	0	6	4	3	4	4	4	4	23	141	82
301076	1	1	1	0	1	0	1	1	7	1	3	5	5	5	3	22	138	79
301076	0	1	1	0	1	0	1	1	6	1	1	1	4	4	4	15	107	61
301077	1	0	0	0	1	0	1	0	7	5	5	5	5	5	5	30	141	92
301077	0	0	0	0	1	0	1	0	7	4	4	4	4	4	4	24	126	83
301078	1	1	1	0	1	1	1	0	7	3	3	4	4	5	3	22	121	80
301078	0	1	1	0	1	1	1	0	7	5	5	4	4	4	2	24	126	70
301079	1	1	0	0	1	1	1	0	7	4	4	4	5	5	5	27	162	70
301079	0	1	0	0	1	1	1	0	7	4	4	4	4	4	4	24	178	91
301080	1	0	0	0	1	0	1	0	6	3	3	3	2	1	3	15	170	152
301080	0	0	0	0	1	0	1	0	3	3	3	3	3	3	3	18	136	85
301081	1	0	1	0	1	0	1	0	6	4	4	4	4	4	4	24	152	88
301081	0	0	1	0	1	0	1	0	6	5	5	4	4	5	4	27	119	75
301082	1	1	1	0	1	0	1	1	5	4	4	2	4	3	4	21	133	73
301082	0	1	1	0	1	0	1	1	1	4	4	3	3	3	4	21	134	69
301083	1	0	0	0	1	1	1	0	6	3	3	3	4	4	4	21	132	83
301083	0	0	0	0	1	1	1	0	4	5	5	4	4	4	4	26	147	69
301084	1	0	0	0	0	0	1	0	7	3	4	3	4	4	2	20	145	82
301084	0	0	0	0	0	0	1	0	6	2	4	2	2	4	4	18	172	85
301085	1	1	1	1	1	1	0	0	5	2	2	2	4	4	2	16	126	77
301085	0	1	1	1	1	1	0	0	6	5	5	4	5	5	3	27	112	75
301086	1	1	1	0	1	0	1	0	7	4	3	4	4	4	4	23	147	82
301086	0	1	1	0	1	0	1	0	7	5	5	5	2	5	4	26	169	93
301087	1	0	0	0	1	0	0	0	6	2	3	3	3	3	3	17	162	103
301087	0	0	0	0	1	0	0	0	7	3	4	4	3	4	4	22	167	80
301088	1	0	1	0	1	1	1	0	5	3	3	3	3	3	3	18	143	83
301088	0	0	1	0	1	1	1	0	7	5	5	5	5	5	5	30	163	79
301089	1	1	1	0	1	1	0	1	7	5	5	5	5	5	5	30	137	58
301089	0	1	1	0	1	1	0	1	7	5	5	5	2	2	5	24	139	67
301092	1	0	0	0	1	0	0	0	6	5	5	5	5	5	5	30	122	62
301092	0	0	0	0	1	0	0	0	4	5	5	5	2	3	5	25	124	59
301093	1	0	0	0	1	1	1	0	7	5	5	4	2	4	4	24	156	80
301093	0	0	0	0	1	1	1	0	7	5	5	2	4	4	1	21	183	87
301097	1	0	1	0	1	0	0	1	6	2	3	3	3	3	3	17	156	85
301097	0	0	1	0	1	0	0	1	6	3	3	5	5	5	5	26	155	87
301098	1	0	0	0	0	0	1	0	5	4	5	4	4	4	5	26	205	87
301098	0	0	0	0	0	0	1	0	6	5	5	4	5	1	2	22	180	88
301101	1	1	0	0	0	0	1	1	6	4	4	4	5	5	5	27	148	71
301101	0	1	0	0	0	0	1	1	4	5	5	3	3	3	2	21	125	68
301103	1	0	1	0	1	0	0	1	7	5	5	5	5	5	4	29	170	104
301103	0	0	1	0	1	0	0	1	6	5	3	3	3	3	4	21	191	104
301105	1	1	1	0	1	1	1	1	7	4	4	5	5	5	4	27	146	79
301105	0	1	1	0	1	1	1	1	7	5	4	3	4	5	5	26	146	91
301106	1	1	0	0	1	0	1	0	6	4	4	5	5	5	4	27	133	80
301106	0	1	0	0	1	0	1	0	5	5	5	5	5	4	4	28	156	94
301107	1	1	0	0	1	0	1	1	3	1	2	3	4	3	5	18	153	68
301107	0	1	0	0	1	0	1	1	4	4	4	4	4	4	4	24	158	84
301108	1	1	0	0	1	0	1	1	6	4	4	4	3	4	4	23	135	84
301108	0	1	0	0	1	0	1	1	7	1	3	2	2	4	2	14	150	91
301110	1	0	0	0	1	1	1	0	6	3	3	2	2	4	4	18	118	78
301110	0	0	0	0	1	1	1	0	5	5	5	4	4	4	1	23	150	88
301111	1	1	0	0	0	0	1	1	6	5	5	4	5	5	5	29	144	75
301111	0	1	0	0	0	0	1	1	6	5	5	4	5	4	4	27	155	76
401004	1	1	1	0	1	0	1	1	6	4	4	4	4	4	4	24	135	85
401004	0	1	1	0	1	0	1	1	3	5	3	1	1	1	4	15	144	94
401005	1	1	1	1	1	1	1	0	6	5	5	4	5	4	5	28	138	95
401005	0	1	1	1	1	1	1	0	7	4	4	4	4	4	4	24	146	87
401006	1	1	1	0	1	1	0	1	7	4	4	3	4	4	4	23	125	84
401006	0	1	1	0	1	1	0	1	6	1	2	2	1	4	5	15	119	71
401008	1	0	0	0	1	1	1	0	7	4	4	4	4	4	4	24	133	63
401008	0	0	0	0	1	1	1	0	6	5	5	5	4	4	4	27	148	65
401009	1	0	1	0	1	1	1	0	4	4	4	4	4	4	4	24	193	102
401009	0	0	1	0	1	1	1	0	1	5	4	2	5	5	4	25	173	100
401012	1	1	0	0	1	0	1	0	3	5	5	2	5	5	5	27	140	86
401012	0	1	0	0	1	0	1	0	4	4	4	2	4	4	4	22	159	97
401013	1	1	1	1	1	1	1	1	7	4	4	4	4	4	4	24	109	65
401013	0	1	1	1	1	1	1	1	1	1	1	1	1	2	1	7	148	95
401015	1	1	1	0	1	1	1	0	3	4	4	2	4	4	4	22	170	89
401015	0	1	1	0	1	1	1	0	6	5	4	4	4	4	4	25	243	101
401017	1	1	1	1	1	0	0	0	3	4	4	5	5	5	5	28	138	84
401017	0	1	1	1	1	0	0	0	4	5	4	2	4	4	4	23	114	76
401018	1	0	1	1	1	0	1	0	5	4	4	4	4	5	5	26	125	81
401018	0	0	1	1	1	0	1	0	6	5	5	4	5	5	2	26	158	98
401019	1	0	0	0	1	0	1	1	6	1	3	2	3	2	2	13	140	90
401019	0	0	0	0	1	0	1	1	4	5	4	4	4	4	4	25	120	85
401022	1	0	0	1	1	0	1	0	6	5	4	4	4	4	4	25	120	70
401022	0	0	0	1	1	0	1	0	5	4	4	3	2	5	4	22	124	77
401026	1	0	0	0	1	0	1	1	6	4	4	5	2	1	2	18	161	89
401026	0	0	0	0	1	0	1	1	6	5	5	5	5	5	5	30	144	80
401027	1	1	1	0	1	1	1	0	6	4	5	5	5	5	4	28	128	71
401027	0	1	1	0	1	1	1	0	7	5	5	3	5	5	5	28	146	75
401028	1	1	0	1	1	0	1	0	6	4	4	4	4	4	4	24	109	67
401028	0	1	0	1	1	0	1	0	3	5	5	5	5	5	4	29	128	77
401029	1	1	0	1	1	1	1	0	6	4	5	4	5	5	5	28	140	93
401029	0	1	0	1	1	1	1	0	7	2	2	4	5	5	5	23	163	99
401030	1	1	0	0	0	0	1	0	6	5	1	5	5	5	4	25	108	70
401030	0	1	0	0	0	0	1	0	6	5	5	5	4	5	5	29	105	66
401031	1	1	1	0	1	1	1	0	6	4	4	5	5	4	2	24	135	75
401031	0	1	1	0	1	1	1	0	5	4	4	4	3	2	3	20	155	92
401033	1	1	1	0	1	1	0	0	7	5	4	4	5	4	5	27	123	85
401033	0	1	1	0	1	1	0	0	6	5	5	5	5	5	3	28	142	90
401034	1	1	0	0	1	1	1	0	5	2	2	2	3	4	4	17	130	80
401034	0	1	0	0	1	1	1	0	4	5	5	2	2	2	5	21	131	71
401036	1	0	1	0	1	1	0	1	6	4	4	2	4	4	4	22	142	81
401036	0	0	1	0	1	1	0	1	5	4	2	2	4	2	4	18	102	71
401038	1	0	0	0	1	0	1	1	7	4	4	4	4	4	4	24	124	72
401038	0	0	0	0	1	0	1	1	6	2	2	5	3	3	4	19	126	73
401040	1	1	1	0	1	1	1	1	6	5	5	4	4	4	4	26	167	78
401040	0	1	1	0	1	1	1	1	6	4	4	4	4	4	4	24	147	72
401043	1	1	0	0	1	0	1	0	2	5	5	1	5	5	4	25	141	81
401043	0	1	0	0	1	0	1	0	3	5	2	5	4	5	5	26	174	96
401044	1	0	1	0	1	1	0	1	7	2	2	4	4	4	4	20	130	85
401044	0	0	1	0	1	1	0	1	5	4	2	2	5	1	3	17	139	93
401045	1	0	0	0	0	1	0	1	7	2	4	5	5	5	5	26	163	80
401045	0	0	0	0	0	1	0	1	7	2	3	5	4	4	4	22	165	74
401046	1	0	1	0	1	1	1	0	7	4	2	5	5	5	5	26	162	98
401046	0	0	1	0	1	1	1	0	7	4	2	2	2	2	4	16	162	88
401047	1	1	0	0	0	1	1	0	7	2	5	4	4	4	4	23	146	79
401047	0	1	0	0	0	1	1	0	5	5	4	3	1	3	4	20	131	71
401048	1	0	0	1	1	0	0	0	6	1	3	3	4	2	2	15	142	88
401048	0	0	0	1	1	0	0	0	6	2	2	4	5	5	3	21	150	102
401049	1	1	0	0	1	0	1	0	7	4	4	4	4	4	4	24	135	67
401049	0	1	0	0	1	0	1	0	7	2	2	2	5	3	4	18	144	71
401050	1	0	0	0	0	0	1	1	6	4	2	4	4	4	5	23	169	72
401050	0	0	0	0	0	0	1	1	7	5	4	4	4	4	5	26	166	77
401051	1	1	1	1	1	1	1	0	7	5	5	5	5	3	3	26	138	89
401051	0	1	1	1	1	1	1	0	6	5	5	5	5	5	4	29	138	82
401052	1	0	0	0	1	0	1	0	7	4	4	4	4	4	4	24	143	90
401052	0	0	0	0	1	0	1	0	6	5	4	3	4	5	5	26	170	82
401053	1	0	1	0	1	0	0	1	6	4	4	2	4	4	4	22	153	85
401053	0	0	1	0	1	0	0	1	5	5	5	5	4	5	5	29	133	82
401054	1	0	0	0	1	0	0	1	5	4	3	2	4	4	2	19	163	89
401054	0	0	0	0	1	0	0	1	4	5	5	5	5	5	4	29	146	86
401055	1	0	0	0	1	0	0	0	7	4	4	4	4	4	4	24	150	78
401055	0	0	0	0	1	0	0	0	3	5	5	2	4	5	4	25	133	75
401056	1	0	1	0	1	0	1	0	6	5	2	4	5	4	5	25	144	81
401056	0	0	1	0	1	0	1	0	6	5	4	5	4	5	5	28	152	87
401057	1	0	0	0	0	0	1	0	4	4	4	4	4	4	2	22	160	78
401057	0	0	0	0	0	0	1	0	5	4	4	4	4	4	2	22	181	76
401058	1	0	0	0	1	1	0	1	3	4	4	4	4	4	4	24	135	75
401058	0	0	0	0	1	1	0	1	4	2	2	4	4	4	4	20	136	77
401061	1	0	0	0	0	0	1	0	6	5	4	5	5	5	5	29	135	83
401061	0	0	0	0	0	0	1	0	4	5	5	3	4	1	4	22	147	87
401062	1	0	1	0	1	0	1	0	7	4	4	4	4	4	4	24	137	72
401062	0	0	1	0	1	0	1	0	7	4	5	5	5	5	5	29	144	76
401063	1	0	1	0	1	1	1	1	7	5	5	4	4	4	5	27	152	81
401063	0	0	1	0	1	1	1	1	7	5	5	5	5	5	5	30	143	69
401064	1	0	0	0	0	0	1	0	7	5	4	4	4	4	3	24	138	71
401064	0	0	0	0	0	0	1	0	7	5	5	5	5	5	5	30	128	74
401065	1	0	0	1	1	1	1	0	7	4	4	4	4	4	4	24	139	80
401065	0	0	0	1	1	1	1	0	7	4	4	4	4	4	4	24	134	76
401067	1	1	0	0	1	0	0	0	5	4	5	4	1	1	3	18	148	75
401067	0	1	0	0	1	0	0	0	6	4	5	4	4	4	4	25	148	72
401068	1	0	0	0	1	1	0	1	7	4	5	2	4	4	2	21	121	65
401068	0	0	0	0	1	1	0	1	7	1	5	5	5	5	5	26	136	63
401069	1	0	0	0	0	0	1	1	4	4	2	4	4	4	4	22	145	82
401069	0	0	0	0	0	0	1	1	6	5	5	5	5	5	5	30	147	82
401070	1	1	1	0	1	0	1	0	6	5	5	4	5	4	4	27	116	65
401070	0	1	1	0	1	0	1	0	5	4	4	4	5	4	4	25	138	80
401071	1	1	0	0	1	1	1	0	7	4	4	4	4	4	4	24	144	88
401071	0	1	0	0	1	1	1	0	7	5	5	4	2	2	5	23	155	94
401072	1	1	0	0	0	1	1	0	5	2	1	2	4	1	2	12	156	74
401072	0	1	0	0	0	1	1	0	6	2	1	2	5	5	5	20	170	74
401073	1	1	1	0	0	1	1	0	5	5	2	2	2	5	5	21	109	74
401073	0	1	1	0	0	1	1	0	6	2	1	1	1	1	5	11	131	65
401074	1	1	1	0	1	1	1	1	7	4	4	2	4	4	2	20	145	80
401074	0	1	1	0	1	1	1	1	7	4	4	4	4	4	4	24	159	85
401075	1	0	1	0	1	1	1	0	7	5	5	2	4	4	4	24	152	85
401075	0	0	1	0	1	1	1	0	7	4	4	4	4	4	4	24	153	75
401076	1	0	1	0	1	1	1	1	7	5	5	5	5	3	4	27	151	85
401076	0	0	1	0	1	1	1	1	7	2	0	4	4	4	5	19	177	96
401077	1	1	0	0	1	1	1	0	6	5	5	5	5	5	5	30	159	88
401077	0	1	0	0	1	1	1	0	7	5	5	5	5	5	5	30	146	93
401078	1	0	1	0	1	1	1	0	6	4	5	4	4	4	3	24	139	88
401078	0	0	1	0	1	1	1	0	6	5	5	5	5	5	5	30	164	93
401079	1	0	1	0	1	0	0	1	7	4	4	3	3	3	4	21	141	68
401079	0	0	1	0	1	0	0	1	7	5	5	4	5	5	5	29	155	69
401080	1	1	0	1	1	0	1	0	6	4	4	4	5	5	5	27	132	81
401080	0	1	0	1	1	0	1	0	6	3	4	5	5	5	5	27	124	78
401081	1	1	0	0	1	1	0	0	6	4	4	2	4	4	4	22	139	75
401081	0	1	0	0	1	1	0	0	7	5	5	5	5	5	4	29	125	76
401082	1	0	0	0	0	1	0	0	7	4	2	2	4	4	4	20	150	80
401082	0	0	0	0	0	1	0	0	7	1	5	3	2	3	5	19	135	72
401083	1	0	1	0	1	1	1	0	4	4	4	3	4	4	5	24	137	90
401083	0	0	1	0	1	1	1	0	4	4	4	1	1	1	5	16	146	91
401084	1	1	0	1	1	1	1	0	5	4	4	5	5	5	5	28	121	70
401084	0	1	0	1	1	1	1	0	2	5	3	4	3	2	5	22	135	73
401085	1	0	0	0	1	0	1	0	5	2	2	4	4	4	4	20	124	79
401085	0	0	0	0	1	0	1	0	7	4	3	4	4	4	4	23	119	77
401086	1	0	0	1	1	0	1	0	6	4	4	4	5	5	4	26	177	110
401086	0	0	0	1	1	0	1	0	4	2	2	2	3	3	1	13	187	108
401087	1	1	1	0	1	0	0	0	6	5	4	4	1	1	4	19	193	93
401087	0	1	1	0	1	0	0	0	6	4	4	4	4	4	4	24	155	74
401088	1	0	1	0	0	1	0	1	4	4	5	5	4	4	2	24	156	67
401088	0	0	1	0	0	1	0	1	5	4	2	1	4	2	4	17	165	70
401090	1	1	0	1	1	0	1	1	5	5	3	1	2	3	1	15	120	73
401090	0	1	0	1	1	0	1	1	4	5	4	2	4	4	4	23	133	74
401091	1	1	0	0	1	1	1	0	7	4	4	4	4	4	4	24	145	79
401091	0	1	0	0	1	1	1	0	7	5	5	4	4	4	4	26	149	65
401097	1	1	0	0	0	0	1	1	6	4	4	4	4	4	4	24	141	85
401097	0	1	0	0	0	0	1	1	7	5	1	3	2	2	4	17	139	90
401098	1	1	1	0	1	1	1	0	4	4	4	4	4	5	4	25	145	100
401098	0	1	1	0	1	1	1	0	4	1	1	2	2	2	2	10	154	77
401099	1	0	1	0	1	1	0	0	6	4	4	4	4	4	4	24	151	91
401099	0	0	1	0	1	1	0	0	4	4	2	2	2	2	4	16	149	78
601001	1	1	0	0	1	0	1	1	4	5	5	5	5	5	4	29	155	77
601001	0	1	0	0	1	0	1	1	6	3	2	3	4	4	4	20	181	102
601002	1	1	1	0	1	0	0	1	7	4	4	4	4	4	2	22	165	78
601002	0	1	1	0	1	0	0	1	7	4	5	4	4	4	5	26	170	107
601003	1	0	1	0	0	1	1	1	5	4	2	4	4	2	4	20	137	76
601003	0	0	1	0	0	1	1	1	4	5	5	5	4	4	5	28	176	95
601004	1	0	0	0	0	1	1	1	7	4	4	4	4	4	2	22	118	78
601004	0	0	0	0	0	1	1	1	7	4	4	4	4	5	4	25	131	86
601005	1	0	0	1	1	0	1	0	6	4	4	4	4	4	4	24	123	85
601005	0	0	0	1	1	0	1	0	6	5	1	4	5	5	4	24	128	88
601006	1	0	0	0	0	0	1	1	7	4	4	4	4	4	2	22	142	80
601006	0	0	0	0	0	0	1	1	1	1	2	4	4	4	4	19	194	119
601007	1	0	1	0	1	0	0	1	3	2	2	4	4	4	4	20	123	86
601007	0	0	1	0	1	0	0	1	6	2	2	2	4	4	4	18	123	85
601008	1	0	0	0	1	0	1	1	6	2	4	4	4	4	2	20	190	95
601008	0	0	0	0	1	0	1	1	1	2	2	3	3	3	4	17	169	99
601009	1	0	1	0	1	0	1	1	6	2	2	4	4	4	4	20	132	82
601009	0	0	1	0	1	0	1	1	5	2	3	4	4	4	3	20	152	80
601010	1	0	0	0	1	0	1	1	6	4	4	4	4	4	2	22	142	90
601010	0	0	0	0	1	0	1	1	5	2	4	4	2	5	5	22	143	76
601011	1	1	0	0	1	0	1	0	7	4	4	4	4	4	2	22	130	68
601011	0	1	0	0	1	0	1	0	6	5	4	5	5	5	5	29	138	105
601012	1	1	0	0	0	0	1	1	6	5	5	4	4	4	3	25	121	73
601012	0	1	0	0	0	0	1	1	2	5	5	3	3	3	2	21	142	88
601013	1	1	1	1	1	1	1	0	6	4	4	4	4	4	4	24	138	89
601013	0	1	1	1	1	1	1	0	6	5	3	5	4	4	5	26	133	93
601014	1	1	0	0	1	1	1	1	7	4	4	4	4	4	4	24	90	50
601014	0	1	0	0	1	1	1	1	7	4	4	5	1	1	4	19	128	89
601016	1	1	1	1	1	0	1	0	7	4	4	4	4	4	4	24	120	90
601016	0	1	1	1	1	0	1	0	5	5	5	4	5	5	1	25	135	90
601019	1	1	0	1	1	0	1	0	7	4	2	4	4	4	4	22	126	96
601019	0	1	0	1	1	0	1	0	6	5	5	5	4	5	4	28	126	73
601020	1	0	0	0	1	0	1	0	4	4	2	2	2	4	2	16	140	82
601020	0	0	0	0	1	0	1	0	2	4	4	3	3	3	4	21	129	95
601021	1	1	0	0	1	0	0	1	6	4	4	4	3	4	4	23	129	66
601021	0	1	0	0	1	0	0	1	6	5	5	4	4	4	4	26	139	73
601024	1	0	1	0	1	0	1	1	6	5	2	2	5	2	2	18	152	92
601024	0	0	1	0	1	0	1	1	6	4	5	3	4	4	3	23	144	98
601025	1	0	0	1	1	0	0	0	6	4	4	4	4	4	3	23	150	93
601025	0	0	0	1	1	0	0	0	6	5	4	4	4	4	3	24	147	100
601027	1	1	0	0	1	0	1	0	6	4	5	3	4	3	4	23	145	77
601027	0	1	0	0	1	0	1	0	2	2	3	2	2	3	2	14	144	96
601028	1	1	0	0	1	0	0	0	6	4	4	4	4	4	4	24	150	90
601028	0	1	0	0	1	0	0	0	6	5	2	4	2	2	5	20	148	89
601030	1	1	1	1	1	1	0	1	7	3	4	2	4	2	4	19	135	78
601030	0	1	1	1	1	1	0	1	5	5	5	4	4	4	4	26	123	87
601031	1	1	0	0	1	0	1	0	6	5	5	4	5	4	5	28	124	68
601031	0	1	0	0	1	0	1	0	7	4	3	4	4	4	4	23	134	98
601033	1	0	0	1	1	1	1	0	6	4	4	4	4	4	4	24	120	80
601033	0	0	0	1	1	1	1	0	6	4	4	4	4	4	3	23	120	88
601034	1	1	0	0	0	0	1	0	7	4	4	4	4	4	4	24	138	89
601034	0	1	0	0	0	0	1	0	2	4	3	4	2	5	5	23	151	105
601035	1	0	0	1	1	1	1	0	6	5	2	4	4	5	4	24	120	85
601035	0	0	0	1	1	1	1	0	4	4	3	3	4	4	3	21	157	89
601036	1	1	1	1	1	1	1	1	6	4	4	5	5	5	5	28	135	89
601036	0	1	1	1	1	1	1	1	6	4	5	5	5	5	4	28	139	91
601038	1	0	1	0	1	1	0	1	6	1	4	2	4	3	4	18	140	80
601038	0	0	1	0	1	1	0	1	6	5	5	2	2	1	4	19	158	82
601039	1	1	0	0	1	1	0	0	7	5	3	5	4	5	4	26	138	85
601039	0	1	0	0	1	1	0	0	6	5	4	5	1	1	4	20	166	103
601040	1	0	1	1	1	1	1	0	5	4	4	3	2	2	4	19	135	92
601040	0	0	1	1	1	1	1	0	6	5	4	2	4	4	4	23	137	95
601041	1	1	0	0	1	0	1	1	7	2	4	4	4	4	4	22	138	78
601041	0	1	0	0	1	0	1	1	7	5	5	1	5	5	4	25	196	112
601042	1	0	0	0	1	1	1	0	4	5	5	4	5	5	5	29	127	82
601042	0	0	0	0	1	1	1	0	4	5	5	1	1	5	5	22	114	81
601043	1	0	1	0	1	1	1	1	4	4	4	5	5	4	5	27	158	84
601043	0	0	1	0	1	1	1	1	3	5	2	1	1	2	5	16	158	89
601045	1	1	1	0	1	0	0	0	7	4	4	4	4	4	4	24	169	88
601045	0	1	1	0	1	0	0	0	7	4	5	4	4	4	3	24	130	75
601046	1	1	0	0	1	0	0	0	7	4	4	4	4	4	4	24	134	74
601046	0	1	0	0	1	0	0	0	7	4	5	4	4	4	3	24	137	83
601047	1	1	0	0	1	1	1	0	5	4	4	4	4	4	4	24	119	75
601047	0	1	0	0	1	1	1	0	2	2	4	4	4	4	4	22	137	86
601048	1	1	0	1	0	0	1	0	5	5	5	4	5	5	5	29	148	76
601048	0	1	0	1	0	0	1	0	4	5	2	4	4	4	3	22	183	108
601052	1	0	1	0	1	0	1	1	7	5	5	5	5	5	4	29	115	75
601052	0	0	1	0	1	0	1	1	7	4	5	2	4	2	4	21	161	112
601053	1	0	0	0	1	1	1	0	6	5	5	4	4	3	5	26	150	65
601053	0	0	0	0	1	1	1	0	7	1	2	4	3	4	4	18	157	90
601054	1	0	0	0	0	0	1	0	7	2	2	4	4	4	2	18	138	68
601054	0	0	0	0	0	0	1	0	7	3	3	3	3	3	3	18	160	101
601057	1	1	1	0	1	1	1	0	6	5	4	5	5	5	5	29	128	88
601057	0	1	1	0	1	1	1	0	7	5	4	2	4	4	2	21	122	93
601061	1	0	1	0	1	0	1	1	6	2	4	4	4	4	4	22	152	76
601061	0	0	1	0	1	0	1	1	4	2	2	3	2	1	4	14	179	105
601062	1	1	1	0	1	0	1	0	6	4	4	4	4	4	4	24	138	87
601062	0	1	1	0	1	0	1	0	7	3	2	2	2	1	4	14	167	92
601064	1	0	1	0	1	1	1	0	5	4	4	5	5	5	4	27	147	70
601064	0	0	1	0	1	1	1	0	7	5	5	1	1	2	1	15	167	72
601065	1	1	1	0	1	1	0	1	6	4	4	4	4	4	4	24	142	88
601065	0	1	1	0	1	1	0	1	7	3	2	3	4	4	4	20	164	114
601067	1	0	0	1	1	0	1	0	4	2	4	4	4	4	4	22	150	90
601067	0	0	0	1	1	0	1	0	3	1	2	3	3	4	2	15	127	77
601068	1	1	0	1	1	0	1	0	6	4	4	4	4	4	4	24	147	78
601068	0	1	0	1	1	0	1	0	2	5	1	1	3	4	5	19	170	111
601069	1	1	0	0	1	1	1	1	6	4	4	4	4	4	4	24	142	86
601069	0	1	0	0	1	1	1	1	6	5	5	5	5	5	2	27	144	93
601070	1	0	0	0	0	0	1	1	3	4	4	4	4	4	4	24	171	93
601070	0	0	0	0	0	0	1	1	3	5	4	5	5	5	3	27	157	97
601071	1	0	1	0	0	1	1	0	4	5	4	4	4	4	4	25	140	80
601071	0	0	1	0	0	1	1	0	5	5	5	1	1	1	5	18	142	91
601076	1	0	1	0	1	1	1	0	5	2	1	4	4	4	4	19	134	88
601076	0	0	1	0	1	1	1	0	3	2	2	5	5	5	5	24	132	94
601079	1	0	0	1	1	1	1	0	6	2	2	1	2	3	2	12	136	81
601079	0	0	0	1	1	1	1	0	6	4	5	4	4	4	2	23	126	75
601081	1	1	1	0	1	0	1	1	7	5	5	5	5	4	5	29	97	57
601081	0	1	1	0	1	0	1	1	6	1	4	4	2	4	5	20	128	66
601083	1	0	0	0	1	0	0	1	6	5	5	4	4	4	4	26	135	90
601083	0	0	0	0	1	0	0	1	4	5	5	1	5	5	5	26	137	91
601084	1	0	1	0	1	0	0	1	3	5	5	4	4	4	2	24	167	84
601084	0	0	1	0	1	0	0	1	7	4	2	1	5	1	2	15	177	95
601085	1	1	0	0	1	0	1	1	4	2	5	5	5	5	4	26	145	75
601085	0	1	0	0	1	0	1	1	5	1	1	4	4	4	4	18	130	83
601086	1	1	1	0	1	1	0	0	6	2	5	5	5	5	4	26	116	62
601086	0	1	1	0	1	1	0	0	7	2	2	4	4	5	5	22	119	64
601087	1	0	1	0	1	0	1	1	4	5	5	4	4	4	5	27	128	80
601087	0	0	1	0	1	0	1	1	4	5	2	4	0	4	4	19	131	85
601089	1	0	0	0	1	0	1	0	7	3	3	3	3	3	5	20	154	86
601089	0	0	0	0	1	0	1	0	7	1	2	2	4	1	2	12	155	88
601091	1	1	0	0	1	0	0	0	4	5	5	2	4	5	4	25	120	83
601091	0	1	0	0	1	0	0	0	5	4	3	2	2	3	2	16	164	106
601094	1	1	1	0	1	1	0	0	5	2	4	4	3	4	5	22	140	75
601094	0	1	1	0	1	1	0	0	6	2	4	4	4	4	4	22	168	91
601095	1	1	0	0	1	0	1	1	7	2	2	4	4	4	4	20	130	70
601095	0	1	0	0	1	0	1	1	7	2	1	1	3	5	2	14	124	88
601097	1	1	0	0	0	0	1	0	6	4	5	1	4	4	3	21	123	81
601097	0	1	0	0	0	0	1	0	3	4	2	2	2	2	4	16	155	101
601098	1	1	1	1	1	0	1	0	6	4	4	4	4	4	4	24	128	80
601098	0	1	1	1	1	0	1	0	6	4	4	4	4	4	4	24	123	85
601099	1	0	1	0	1	0	1	1	7	4	3	4	4	4	5	24	153	96
601099	0	0	1	0	1	0	1	1	3	5	3	4	4	4	2	22	212	108
601101	1	1	0	1	1	1	1	0	5	5	4	5	5	5	4	28	133	87
601101	0	1	0	1	1	1	1	0	5	4	3	1	1	4	4	17	178	100
601104	1	0	1	1	1	1	0	1	6	1	1	1	1	1	1	6	145	101
601104	0	0	1	1	1	1	0	1	2	1	1	1	1	1	1	6	150	70
601105	1	0	1	1	1	1	1	0	6	4	4	4	4	4	4	24	135	89
601105	0	0	1	1	1	1	1	0	6	4	4	4	5	5	4	26	165	111
601107	1	0	1	0	1	0	1	1	5	4	4	2	3	2	4	19	157	93
601107	0	0	1	0	1	0	1	1	4	4	3	4	5	4	4	24	120	80
601108	1	1	0	0	1	1	0	0	5	4	4	4	4	4	4	24	196	78
601108	0	1	0	0	1	1	0	0	6	4	4	4	3	4	4	23	190	100
601109	1	1	0	1	1	1	1	0	6	5	5	5	5	5	5	30	145	95
601109	0	1	0	1	1	1	1	0	6	5	5	5	5	5	4	29	160	91
601110	1	0	1	0	1	0	0	1	6	3	4	4	5	5	3	24	132	86
601110	0	0	1	0	1	0	0	1	6	4	4	4	4	4	4	24	138	81
601111	1	0	1	1	1	1	0	0	7	5	5	5	5	5	5	30	135	87
601111	0	0	1	1	1	1	0	0	7	5	4	5	5	5	4	28	133	82
601112	1	0	1	1	1	1	1	0	6	5	5	5	5	5	2	27	157	100
601112	0	0	1	1	1	1	1	0	2	5	3	5	5	5	5	28	167	117
701001	1	1	0	0	1	0	1	0	6	5	5	5	2	1	5	23	150	95
701001	0	1	0	0	1	0	1	0	6	1	1	2	4	4	4	16	185	115
701002	1	0	0	0	1	0	1	1	6	1	4	4	4	4	4	21	146	82
701002	0	0	0	0	1	0	1	1	6	4	3	3	4	3	4	21	180	93
701004	1	1	1	0	1	0	1	0	5	4	4	4	4	4	4	24	154	94
701004	0	1	1	0	1	0	1	0	4	5	5	5	5	5	4	29	177	95
701005	1	0	1	0	1	0	1	0	6	3	4	4	4	4	4	23	161	96
701005	0	0	1	0	1	0	1	0	3	5	5	5	5	5	5	30	166	95
701006	1	1	0	0	1	0	1	0	6	2	3	2	4	4	4	19	147	87
701006	0	1	0	0	1	0	1	0	3	5	5	4	4	4	4	26	196	98
701008	1	1	1	0	1	0	1	0	7	5	5	5	5	5	5	30	135	69
701008	0	1	1	0	1	0	1	0	7	2	2	4	2	1	5	16	193	93
701010	1	1	1	0	1	1	1	0	6	4	4	2	4	4	4	22	173	87
701010	0	1	1	0	1	1	1	0	7	4	4	2	4	2	2	18	178	84
701011	1	0	1	0	0	0	1	1	6	4	4	4	4	4	5	25	150	98
701011	0	0	1	0	0	0	1	1	7	5	5	4	4	3	2	23	133	84
701012	1	1	1	0	1	0	1	1	7	4	5	4	4	5	3	25	138	92
701012	0	1	1	0	1	0	1	1	5	4	1	2	2	1	4	14	129	78
701013	1	1	1	0	1	0	0	1	6	4	5	4	2	3	4	22	123	81
701013	0	1	1	0	1	0	0	1	3	4	4	4	4	4	4	24	175	109
701015	1	1	0	0	1	0	1	0	7	5	5	5	3	3	5	26	177	93
701015	0	1	0	0	1	0	1	0	7	4	5	3	4	1	5	22	152	78
701016	1	1	0	0	0	0	1	1	6	4	4	4	4	4	2	22	135	80
701016	0	1	0	0	0	0	1	1	3	2	2	2	4	4	4	18	172	97
701017	1	0	0	0	1	0	1	1	6	4	2	4	4	4	4	22	142	69
701017	0	0	0	0	1	0	1	1	7	4	4	4	4	4	4	24	177	75
701018	1	0	1	0	1	0	1	0	6	4	2	4	4	4	2	20	158	82
701018	0	0	1	0	1	0	1	0	7	4	4	4	4	4	4	24	163	81
701020	1	1	0	0	1	0	1	1	5	4	4	5	5	4	5	27	166	88
701020	0	1	0	0	1	0	1	1	3	5	2	4	4	4	4	23	191	88
701021	1	1	1	0	1	0	1	0	5	5	5	5	5	4	5	29	121	75
701021	0	1	1	0	1	0	1	0	3	4	4	4	4	4	4	24	159	101
701022	1	0	1	0	1	0	1	1	4	2	2	5	5	5	5	24	135	72
701022	0	0	1	0	1	0	1	1	4	1	1	5	4	5	5	21	148	77
701023	1	0	1	0	1	0	0	1	3	4	4	3	4	4	4	23	192	109
701023	0	0	1	0	1	0	0	1	3	4	3	3	3	4	2	19	166	80
701024	1	0	0	0	1	0	1	1	3	4	4	3	4	4	4	23	164	87
701024	0	0	0	0	1	0	1	1	4	5	5	5	5	5	5	30	181	84
701025	1	1	1	1	1	1	0	0	6	4	2	5	1	3	3	18	111	68
701025	0	1	1	1	1	1	0	0	6	5	5	5	5	5	1	26	174	84
701028	1	0	1	0	1	0	1	0	6	4	2	4	4	4	4	22	147	89
701028	0	0	1	0	1	0	1	0	5	5	5	5	5	5	1	26	161	87
701030	1	1	0	0	1	0	1	0	5	4	4	5	5	5	4	27	162	100
701030	0	1	0	0	1	0	1	0	4	4	4	2	3	3	4	20	144	85
701032	1	0	1	0	0	0	1	0	4	4	4	4	4	4	4	24	164	95
701032	0	0	1	0	0	0	1	0	4	5	5	5	5	5	4	29	149	91
701033	1	0	1	0	1	0	1	0	5	5	4	4	4	4	4	25	170	90
701033	0	0	1	0	1	0	1	0	4	4	4	4	4	4	4	24	163	88
701034	1	0	0	0	0	0	1	1	5	4	4	3	4	4	5	24	146	83
701034	0	0	0	0	0	0	1	1	4	2	2	3	3	3	3	16	163	76
701035	1	0	0	0	0	0	1	0	4	2	2	4	4	4	4	20	156	79
701035	0	0	0	0	0	0	1	0	3	5	1	3	3	3	1	16	162	78
701036	1	0	0	0	1	0	0	1	5	2	2	2	2	3	4	15	153	87
701036	0	0	0	0	1	0	0	1	2	4	2	2	2	2	3	15	138	76
701037	1	0	0	1	1	0	1	1	4	1	2	4	4	4	2	17	160	82
701037	0	0	0	1	1	0	1	1	2	4	2	2	2	3	4	17	174	90
701038	1	0	1	0	1	0	1	1	4	4	4	4	4	4	2	22	145	77
701038	0	0	1	0	1	0	1	1	6	4	4	4	4	4	3	23	164	86
701039	1	1	0	0	1	0	1	1	5	4	4	4	4	4	4	24	115	63
701039	0	1	0	0	1	0	1	1	6	2	5	1	2	1	1	12	169	99
701044	1	1	1	0	1	0	1	1	7	4	2	4	4	4	2	20	146	83
701044	0	1	1	0	1	0	1	1	6	4	4	3	3	3	4	21	159	80
701045	1	1	0	0	1	0	1	1	7	2	2	2	4	4	4	18	135	82
701045	0	1	0	0	1	0	1	1	6	4	2	3	3	4	4	20	146	74
701048	1	0	0	0	1	0	1	0	4	4	4	4	4	4	2	22	142	79
701048	0	0	0	0	1	0	1	0	6	5	5	5	5	5	4	29	153	76
701049	1	0	1	0	1	1	1	0	6	4	4	1	1	1	4	15	147	94
701049	0	0	1	0	1	1	1	0	2	5	1	1	1	1	2	11	125	73
701052	1	0	0	0	0	0	1	1	3	4	4	4	4	4	5	25	128	88
701052	0	0	0	0	0	0	1	1	5	4	3	4	5	5	5	26	140	68
701053	1	1	0	0	1	0	1	1	6	4	4	3	4	4	4	23	121	74
701053	0	1	0	0	1	0	1	1	6	2	2	4	4	4	4	20	133	77
701055	1	0	1	0	1	1	0	0	4	4	2	4	4	4	4	22	127	85
701055	0	0	1	0	1	1	0	0	3	2	2	4	4	2	4	18	167	98
701056	1	0	1	0	1	0	1	1	6	2	2	2	2	3	4	15	166	86
701056	0	0	1	0	1	0	1	1	4	1	1	4	3	4	4	17	166	97
701057	1	1	0	1	1	0	1	1	6	4	4	4	4	4	4	24	145	88
701057	0	1	0	1	1	0	1	1	7	4	4	2	5	5	4	24	109	66
701058	1	1	0	0	0	0	1	1	7	4	4	4	4	4	4	24	139	78
701058	0	1	0	0	0	0	1	1	6	5	5	5	5	5	4	29	172	92
701060	1	0	1	0	1	0	0	0	6	4	4	4	4	5	2	23	136	90
701060	0	0	1	0	1	0	0	0	5	5	1	5	5	2	3	21	151	107
701061	1	1	0	0	0	0	1	0	3	4	4	4	4	4	4	24	181	97
701061	0	1	0	0	0	0	1	0	4	5	5	5	4	4	5	28	163	81
701063	1	0	0	0	0	0	1	0	4	4	3	4	4	4	4	23	158	81
701063	0	0	0	0	0	0	1	0	6	5	5	5	3	2	3	23	179	81
701064	1	1	1	0	1	0	1	0	6	4	4	4	4	4	4	24	147	82
701064	0	1	1	0	1	0	1	0	5	4	4	4	4	4	4	24	151	86
701066	1	1	0	0	0	0	1	0	6	4	4	4	4	4	4	24	140	74
701066	0	1	0	0	0	0	1	0	6	5	5	5	1	1	5	22	187	80
701067	1	0	1	0	1	0	1	1	5	4	5	5	4	5	4	27	150	97
701067	0	0	1	0	1	0	1	1	6	4	4	4	4	3	3	22	162	85
701071	1	1	1	0	1	0	1	0	5	4	4	5	5	5	4	27	175	94
701071	0	1	1	0	1	0	1	0	3	5	4	4	4	1	4	22	157	92
701072	1	0	0	0	1	0	1	0	6	4	4	4	5	5	4	26	143	85
701072	0	0	0	0	1	0	1	0	4	1	2	2	3	3	4	15	165	91
701073	1	1	0	0	1	0	1	1	5	4	4	4	4	4	2	22	116	82
701073	0	1	0	0	1	0	1	1	2	2	4	4	4	3	4	21	133	89
701074	1	0	1	1	0	0	1	0	5	4	4	4	4	4	4	24	158	90
701074	0	0	1	1	0	0	1	0	6	5	4	4	5	4	4	26	178	91
701075	1	0	0	1	1	0	1	0	4	4	4	4	4	4	5	25	152	96
701075	0	0	0	1	1	0	1	0	3	5	5	1	5	5	1	22	192	107
701076	1	1	1	1	1	1	1	1	6	5	5	5	4	5	4	28	139	92
701076	0	1	1	1	1	1	1	1	6	5	5	5	5	5	5	30	162	103
701082	1	0	1	0	0	0	1	0	4	4	4	4	4	4	4	24	159	93
701082	0	0	1	0	0	0	1	0	6	5	5	5	5	5	5	30	184	107
701083	1	0	0	0	1	0	1	0	6	4	4	4	4	4	5	25	132	83
701083	0	0	0	0	1	0	1	0	6	5	5	5	2	5	1	23	157	93
701084	1	1	0	0	0	0	1	0	7	4	4	2	4	4	4	22	155	80
701084	0	1	0	0	0	0	1	0	1	1	3	4	2	4	4	18	174	92
701085	1	0	1	0	1	0	1	0	5	5	1	4	5	5	5	25	176	108
701085	0	0	1	0	1	0	1	0	7	2	2	2	4	3	4	17	176	109
701086	1	1	0	0	1	0	1	0	5	5	4	5	3	5	5	27	145	79
701086	0	1	0	0	1	0	1	0	6	5	3	3	3	3	5	22	160	79
701087	1	0	0	0	1	0	1	0	6	4	4	4	4	4	4	24	151	80
701087	0	0	0	0	1	0	1	0	4	5	5	4	3	4	1	22	173	90
701089	1	1	1	0	1	1	0	0	6	4	4	4	4	4	4	24	128	79
701089	0	1	1	0	1	1	0	0	6	4	4	4	4	4	4	24	171	92
701090	1	0	0	0	1	0	1	1	4	5	5	4	4	4	4	26	153	75
701090	0	0	0	0	1	0	1	1	5	2	1	4	2	2	4	15	172	92
701091	1	0	1	0	1	0	1	1	5	4	4	4	4	4	4	24	144	82
701091	0	0	1	0	1	0	1	1	5	4	3	4	4	4	4	23	195	98
701094	1	0	0	0	1	0	1	0	5	4	4	2	2	4	4	20	167	136
701094	0	0	0	0	1	0	1	0	4	4	4	4	4	4	4	24	168	80
701095	1	0	0	0	0	0	1	0	4	5	5	3	4	3	5	25	154	85
701095	0	0	0	0	0	0	1	0	3	3	3	4	2	3	2	17	176	101
701096	1	1	0	0	0	0	1	1	7	3	3	3	3	3	3	18	168	84
701096	0	1	0	0	0	0	1	1	7	4	4	4	4	4	4	24	158	87
701097	1	1	0	1	1	0	1	0	7	5	5	4	5	5	5	29	146	84
701097	0	1	0	1	1	0	1	0	3	1	1	5	5	4	2	18	177	108
701098	1	0	0	0	1	0	1	1	4	5	5	2	5	5	5	27	146	77
701098	0	0	0	0	1	0	1	1	6	2	2	4	4	2	4	18	143	82
701099	1	1	1	0	1	0	1	1	7	2	4	4	4	4	2	20	145	84
701099	0	1	1	0	1	0	1	1	6	1	1	1	3	3	1	10	153	75
701101	1	0	0	0	1	0	1	0	6	4	4	4	4	4	4	24	155	94
701101	0	0	0	0	1	0	1	0	6	5	5	5	5	3	2	25	161	93
701102	1	1	0	0	0	0	1	1	6	2	2	3	5	4	5	21	139	63
701102	0	1	0	0	0	0	1	1	3	2	2	3	3	3	4	17	162	71
701104	1	0	0	1	1	1	1	0	4	4	2	4	4	4	3	21	128	87
701104	0	0	0	1	1	1	1	0	6	2	2	5	5	5	4	23	136	92
